# Supplementary material for: β-Caryophyllene Counteracts Chemoresistance Induced by Cigarette Smoke in Triple-Negative Breast Cancer MDA-MB-468 Cells
Source: Biomedicines. 2022 Sep 12;10(9):2257. doi: 10.3390/biomedicines10092257 (PMC9496176; doi:10.3390/biomedicines10092257)
Supplement: Supplementary file 1 [file biomedicines-10-02257-s001.zip]

Archive with 1 entries (1 files):
- biomedicines-1866646-supplementary.pdf
